# Supplementary material for: Maternal BMI During Lactation Is Associated with Major Protein Compositions in Early Mature Milk
Source: Nutrients. 2024 Nov 7;16(22):3811. doi: 10.3390/nu16223811 (PMC11597192; doi:10.3390/nu16223811)
Supplement: Supplementary file 1 [file nutrients-16-03811-s001.zip]

Archive with 1 entries (1 files):
- nutrients-3272353-supplementary.pdf
